# Supplementary material for: Genetic diversity and population structure analysis of soybean [Glycine max (L.) Merrill] genotypes based on agro-morphological traits and SNP markers
Source: PLoS One. 2025 Oct 10;20(10):e0332895. doi: 10.1371/journal.pone.0332895 (PMC12513657; doi:10.1371/journal.pone.0332895)
Supplement: S1 Table — D50F = days to 50% flowering, SHS = shattering score, RtNd = root nodule score, Lodg = lodging score, PH = plant height (cm), D95M = days to 95% maturity, HSW = hundred seed weight (gm), GY = grain yield (kg/ha). (CSV) [file pone.0332895.s001.csv]

Traits	PC1	PC2	PC3	PC4	PC5	PC6	PC7	PC8
D50F	-0.128618035	-0.526542497	0.512068195	0.136034947	-0.069496267	-0.02232601	-0.32204443	-0.562539119
D95M	-0.525381135	-0.110497722	0.170241309	-0.316225582	0.075466217	0.210185458	0.718849348	-0.127148466
HSW	0.325888437	0.506536118	0.122736424	0.390016758	0.236992262	0.227139681	0.272307741	-0.536778644
SHS	0.25889947	0.231723494	0.379865104	-0.666518292	0.37223209	-0.371263051	-0.100393776	-0.065263037
GY	0.38141784	0.098979423	0.285968251	-0.267799965	-0.769042648	0.294056532	0.109621208	0.036279416
Lodg	0.415898599	-0.382459657	0.207703241	0.319068303	0.032475496	-0.458754331	0.511390256	0.250554504
PH	-0.391343258	0.416883465	0.040359944	0.151315927	-0.43132928	-0.656606875	0.041905955	-0.1720452
RtNd	-0.250198116	0.265338457	0.650303722	0.2978561	0.127384687	0.194518806	-0.141490888	0.530376398
Eigenvalues	2.172694151	1.707959293	1.30377151	0.901221148	0.762288455	0.457606745	0.430974317	0.263484382
Proportion of variance	0.2716	0.2135	0.16301	0.1126	0.09529	0.0572	0.05387	0.3294
Cumulative proportion	0.2716	0.4851	0.6481	0.7607	0.85599	0.9132	0.96706	100
