# Supplementary material for: Genetic diversity and population structure analysis of soybean [Glycine max (L.) Merrill] genotypes based on agro-morphological traits and SNP markers
Source: PLoS One. 2025 Oct 10;20(10):e0332895. doi: 10.1371/journal.pone.0332895 (PMC12513657; doi:10.1371/journal.pone.0332895)
Supplement: S2 Table — (CSV) [file pone.0332895.s002.csv]

Genotypes	K1	K2	K3	Cluster
SY001	0.204717	0.665619	0.129664	Admixt
SY002	0.218259	0.632868	0.148873	Admixt
SY003	0.897508	0.098778	0.003714	Cluster1
SY004	0.980774	0.001659	0.017567	Cluster1
SY005	0.648262	0.330438	0.0213	Admixt
SY006	0.672538	0.327452	0.00001	Admixt
SY007	0.87441	0.12558	0.00001	Cluster1
SY008	0.694624	0.305366	0.00001	Admixt
SY009	0.271472	0.620639	0.10789	Admixt
SY010	0.46542	0.53457	0.00001	Admixt
SY011	0.756315	0.243675	0.00001	Admixt
SY012	0.96504	0.00001	0.03495	Cluster1
SY013	0.99998	0.00001	0.00001	Cluster1
SY014	0.669042	0.330948	0.00001	Admixt
SY015	0.638891	0.00001	0.361099	Admixt
SY016	0.733844	0.000529	0.265627	Admixt
SY017	0.00001	0.00001	0.99998	Cluster3
SY018	0.00001	0.00001	0.99998	Cluster3
SY019	0.00001	0.00001	0.99998	Cluster3
SY020	0.00001	0.00001	0.99998	Cluster3
SY021	0.379657	0.00001	0.620333	Admixt
SY022	0.00001	0.00001	0.99998	Cluster3
SY023	0.799917	0.039535	0.160548	Cluster1
SY024	0.694824	0.017877	0.287299	Admixt
SY025	0.00001	0.916856	0.083134	Cluster2
SY026	0.00001	0.00001	0.99998	Cluster3
SY027	0.199153	0.652626	0.148222	Admixt
SY028	0.99998	0.00001	0.00001	Cluster1
SY029	0.000015	0.999975	0.00001	Cluster2
SY030	0.00001	0.99998	0.00001	Cluster2
SY031	0.000014	0.999976	0.00001	Cluster2
SY032	0.99998	0.00001	0.00001	Cluster1
SY033	0.99998	0.00001	0.00001	Cluster1
SY034	0.00001	0.00001	0.99998	Cluster3
SY035	0.066973	0.891148	0.041879	Cluster2
SY036	0.427833	0.572157	0.00001	Admixt
SY037	0.00001	0.99998	0.00001	Cluster2
SY038	0.453336	0.00001	0.546654	Admixt
SY039	0.381443	0.00001	0.618547	Admixt
SY040	0.917228	0.073695	0.009078	Cluster1
SY041	0.468497	0.489767	0.041736	Admixt
SY042	0.99998	0.00001	0.00001	Cluster1
SY043	0.99998	0.00001	0.00001	Cluster1
SY044	0.952743	0.00001	0.047247	Cluster1
SY045	0.00001	0.99998	0.00001	Cluster2
