# Supplementary material for: Genetic diversity and population structure analysis of soybean [Glycine max (L.) Merrill] genotypes based on agro-morphological traits and SNP markers
Source: PLoS One. 2025 Oct 10;20(10):e0332895. doi: 10.1371/journal.pone.0332895 (PMC12513657; doi:10.1371/journal.pone.0332895)
Supplement: S4 Table — (CSV) [file pone.0332895.s004.csv]

ID	Class	SY001	SY009	SY017	SY025	SY033	SY041	SY002	SY010	SY018	SY026	SY034	SY042	SY003	SY011	SY019	SY027	SY035	SY043	SY004	SY012	SY020	SY028	SY036	SY044	SY005	SY013	SY021	SY029	SY037	SY045	SY006	SY014	SY022	SY030	SY038	SY007	SY015	SY023	SY031	SY039	SY008	SY016	SY024	SY032	SY040
SY001	Admixt	0	0.202681	0.300376	0.160207	0.269614	0.183349	0.227516	0.262088	0.294779	0.30334	0.297648	0.30715	0.308373	0.246472	0.303246	0.0626529	0.161148	0.308796	0.261759	0.299765	0.301834	0.272295	0.208749	0.291816	0.231421	0.296943	0.305362	0.233678	0.23269	0.212794	0.265052	0.272719	0.299906	0.234901	0.304374	0.281232	0.267215	0.295296	0.234572	0.305974	0.262841	0.256867	0.317451	0.271496	0.265945
SY009	Admixt	0.202681	0	0.304657	0.18095	0.27333	0.178034	0.219849	0.271167	0.290216	0.30715	0.295343	0.303716	0.315569	0.2627	0.306679	0.211712	0.156115	0.303857	0.25842	0.303575	0.306397	0.288523	0.260724	0.287535	0.26016	0.294167	0.301646	0.244167	0.243086	0.23984	0.259643	0.257056	0.303904	0.245673	0.291816	0.286642	0.279022	0.278975	0.246754	0.299341	0.263452	0.291439	0.314864	0.274929	0.257244
SY041	Admixt	0.183349	0.178034	0.30301	0.188053	0.253716	0	0.239464	0.24318	0.300423	0.307949	0.303763	0.288053	0.291251	0.231703	0.306632	0.198307	0.143932	0.293274	0.270884	0.286783	0.307197	0.258278	0.211665	0.290969	0.21778	0.27032	0.307714	0.241486	0.240687	0.204233	0.253763	0.254468	0.306209	0.243838	0.297507	0.274083	0.256585	0.282596	0.243979	0.303622	0.239699	0.239652	0.318956	0.254468	0.174036
SY002	Admixt	0.227516	0.219849	0.309737	0.191863	0.279727	0.239464	0	0.24031	0.296425	0.310254	0.3008	0.310019	0.300517	0.26731	0.310348	0.233537	0.189605	0.310348	0.278833	0.301599	0.30969	0.299812	0.241251	0.299577	0.248119	0.30555	0.307385	0.246519	0.245061	0.228363	0.260395	0.277469	0.308984	0.245767	0.288617	0.282973	0.281562	0.303904	0.247413	0.300564	0.264581	0.293133	0.313076	0.278692	0.293086
SY010	Admixt	0.262088	0.271167	0.314487	0.234995	0.288617	0.24318	0.24031	0	0.297319	0.31651	0.301693	0.255221	0.202634	0.229445	0.314534	0.265287	0.236595	0.25762	0.282549	0.251129	0.315381	0.244826	0.140075	0.278833	0.222672	0.213688	0.308655	0.193415	0.192897	0.1508	0.198542	0.209595	0.316087	0.196237	0.295343	0.205597	0.290263	0.295579	0.194497	0.305597	0.156632	0.26778	0.301834	0.293791	0.234243
SY011	Admixt	0.246472	0.2627	0.306585	0.253904	0.24873	0.231703	0.26731	0.229445	0.304939	0.30936	0.307432	0.283537	0.283913	0	0.308608	0.256162	0.242145	0.28556	0.246331	0.275776	0.30842	0.279257	0.213829	0.277799	0.137817	0.252258	0.305644	0.262747	0.262888	0.215146	0.120931	0.220884	0.311007	0.263876	0.297319	0.240216	0.256491	0.299624	0.263358	0.307291	0.235466	0.262512	0.325823	0.24826	0.260113
SY027	Admixt	0.0626529	0.211712	0.29445	0.166228	0.265381	0.198307	0.233537	0.265287	0.28904	0.297695	0.292568	0.308184	0.310818	0.256162	0.29826	0	0.167827	0.308608	0.257902	0.302587	0.296566	0.269191	0.219191	0.294167	0.238758	0.298448	0.301787	0.237912	0.236453	0.222578	0.270414	0.276764	0.293791	0.238288	0.299577	0.280668	0.267874	0.29539	0.237676	0.301834	0.266792	0.264111	0.31397	0.265851	0.2635
SY036	Admixt	0.208749	0.260724	0.313452	0.209219	0.277893	0.211665	0.241251	0.140075	0.302775	0.316792	0.306209	0.268203	0.247131	0.213829	0.314911	0.219191	0.215616	0.273895	0.280103	0.264205	0.316228	0.255362	0	0.285042	0.203575	0.235419	0.309501	0.206115	0.204845	0.143086	0.20635	0.233396	0.316275	0.207056	0.303246	0.234948	0.272389	0.301129	0.205974	0.30588	0.19539	0.246237	0.310395	0.281091	0.256632
SY005	Admixt	0.231421	0.26016	0.304045	0.237817	0.22333	0.21778	0.248119	0.222672	0.295908	0.305597	0.298307	0.286924	0.286171	0.137817	0.304751	0.238758	0.225024	0.290169	0.253104	0.287535	0.305315	0.283584	0.203575	0.299436	0	0.276999	0.300376	0.255597	0.25508	0.203669	0.226952	0.263029	0.305456	0.25588	0.290452	0.272672	0.25254	0.280527	0.25508	0.30588	0.242239	0.262982	0.309643	0.223989	0.266604
SY021	Admixt	0.305362	0.301646	0.205456	0.31063	0.288993	0.307714	0.307385	0.308655	0.244262	0.200706	0.247601	0.291157	0.311571	0.305644	0.204186	0.301787	0.308937	0.286595	0.300517	0.286689	0.203434	0.296284	0.309501	0.303763	0.300376	0.305221	0	0.319567	0.318391	0.312606	0.309266	0.311477	0.19699	0.318438	0.250941	0.310771	0.268627	0.270743	0.318674	0.247272	0.308937	0.274459	0.256773	0.287488	0.299059
SY006	Admixt	0.265052	0.259643	0.310019	0.247742	0.280198	0.253763	0.260395	0.198542	0.306585	0.311947	0.308325	0.266651	0.272766	0.120931	0.310818	0.270414	0.247554	0.268485	0.25889	0.265569	0.310913	0.272437	0.20635	0.266651	0.226952	0.231326	0.309266	0.237112	0.236406	0.197413	0	0.18556	0.312465	0.2373	0.301129	0.216463	0.283349	0.310301	0.236218	0.303951	0.207385	0.283067	0.326811	0.279163	0.250659
SY014	Admixt	0.272719	0.257056	0.323236	0.261242	0.29445	0.254468	0.277469	0.209595	0.310207	0.325917	0.313358	0.262559	0.253998	0.220884	0.324788	0.276764	0.261336	0.264017	0.267686	0.257714	0.324036	0.275118	0.233396	0.247319	0.263029	0.223942	0.311477	0.223706	0.222813	0.214581	0.18556	0	0.324929	0.223801	0.321496	0.199859	0.301552	0.311101	0.224694	0.319238	0.214017	0.290734	0.328928	0.29285	0.240452
SY038	Admixt	0.304374	0.291816	0.243227	0.305503	0.286406	0.297507	0.288617	0.295343	0.214393	0.24158	0.213876	0.276058	0.300611	0.297319	0.242615	0.299577	0.300517	0.274318	0.296707	0.285513	0.242615	0.292568	0.303246	0.295249	0.290452	0.296613	0.250941	0.319426	0.317968	0.309266	0.301129	0.321496	0.239464	0.318109	0	0.308184	0.114017	0.283772	0.317968	0.192944	0.29158	0.270273	0.290593	0.285372	0.288006
SY015	Admixt	0.267215	0.279022	0.265804	0.284619	0.275964	0.256585	0.281562	0.290263	0.244591	0.266134	0.24746	0.276811	0.299294	0.256491	0.267168	0.267874	0.276811	0.276482	0.198589	0.277422	0.267262	0.289464	0.272389	0.284901	0.25254	0.28269	0.268627	0.315945	0.314864	0.288946	0.283349	0.301552	0.264581	0.315005	0.114017	0.277611	0	0.291675	0.314675	0.232267	0.282455	0.246754	0.297836	0.274647	0.284149
SY039	Admixt	0.305974	0.299341	0.240216	0.309643	0.290452	0.303622	0.300564	0.305597	0.195014	0.239135	0.196002	0.297789	0.307761	0.307291	0.241675	0.301834	0.304939	0.297272	0.314111	0.290687	0.240263	0.298683	0.30588	0.296096	0.30588	0.309501	0.247272	0.323189	0.322107	0.311712	0.303951	0.319238	0.235889	0.32206	0.192944	0.321167	0.232267	0.294497	0.322578	0	0.304939	0.259643	0.300188	0.288664	0.291769
SY008	Admixt	0.262841	0.263452	0.316463	0.250047	0.288429	0.239699	0.264581	0.156632	0.30428	0.318956	0.30715	0.214864	0.23603	0.235466	0.316604	0.266792	0.245626	0.216322	0.26731	0.19412	0.317262	0.254233	0.19539	0.262183	0.242239	0.127705	0.308937	0.211665	0.210865	0.190969	0.207385	0.214017	0.318532	0.212324	0.29158	0.208796	0.282455	0.288147	0.212747	0.304939	0	0.270038	0.310677	0.291816	0.224835
SY016	Admixt	0.256867	0.291439	0.266745	0.287723	0.247554	0.239652	0.293133	0.26778	0.241204	0.269802	0.245202	0.284149	0.267874	0.262512	0.269426	0.264111	0.27841	0.285701	0.28777	0.267733	0.269144	0.118909	0.246237	0.294214	0.262982	0.261994	0.274459	0.293368	0.29238	0.266181	0.283067	0.290734	0.268344	0.292239	0.270273	0.261712	0.246754	0.283866	0.293039	0.259643	0.270038	0	0.307338	0.245484	0.249436
SY024	Admixt	0.317451	0.314864	0.291016	0.317357	0.314722	0.318956	0.313076	0.301834	0.277422	0.292192	0.277469	0.270978	0.309172	0.325823	0.29031	0.31397	0.320743	0.267168	0.318344	0.287112	0.290969	0.3127	0.310395	0.272201	0.309643	0.31778	0.256773	0.318015	0.315804	0.312747	0.326811	0.328928	0.289511	0.31698	0.290593	0.335183	0.297836	0.30174	0.316463	0.300188	0.310677	0.307338	0	0.314628	0.315381
SY033	Cluster1	0.269614	0.27333	0.284102	0.272907	0	0.253716	0.279727	0.288617	0.284055	0.28556	0.287488	0.294167	0.305362	0.24873	0.28603	0.265381	0.263594	0.296378	0.251599	0.307008	0.285936	0.219426	0.277893	0.291816	0.22333	0.289605	0.288993	0.301599	0.300517	0.288899	0.280198	0.29445	0.28429	0.300847	0.286406	0.28904	0.275964	0.247131	0.300988	0.290452	0.288429	0.247554	0.314722	0.0250235	0.222672
SY042	Cluster1	0.30715	0.303716	0.286642	0.308937	0.294167	0.288053	0.310019	0.255221	0.297695	0.287535	0.300282	0	0.2635	0.283537	0.286783	0.308184	0.303104	0.0311853	0.281232	0.157056	0.286877	0.282173	0.268203	0.267451	0.286924	0.165146	0.291157	0.267733	0.266463	0.270931	0.266651	0.262559	0.286171	0.267921	0.276058	0.248119	0.276811	0.286171	0.266839	0.297789	0.214864	0.284149	0.270978	0.292756	0.266604
SY003	Cluster1	0.308373	0.315569	0.313358	0.304139	0.305362	0.291251	0.300517	0.202634	0.298166	0.314817	0.299436	0.2635	0	0.283913	0.314158	0.310818	0.30461	0.271731	0.291957	0.269755	0.314064	0.243697	0.247131	0.285701	0.286171	0.23937	0.311571	0.264346	0.263735	0.254657	0.272766	0.253998	0.312512	0.264064	0.300611	0.213876	0.299294	0.275917	0.263641	0.307761	0.23603	0.267874	0.309172	0.308749	0.262088
SY043	Cluster1	0.308796	0.303857	0.283302	0.31096	0.296378	0.293274	0.310348	0.25762	0.297648	0.284102	0.300706	0.0311853	0.271731	0.28556	0.283255	0.308608	0.307291	0	0.27921	0.146284	0.283631	0.281562	0.273895	0.275024	0.290169	0.167262	0.286595	0.272295	0.271966	0.275682	0.268485	0.264017	0.283114	0.273612	0.274318	0.250611	0.276482	0.290357	0.272248	0.297272	0.216322	0.285701	0.267168	0.295155	0.266933
SY004	Cluster1	0.261759	0.25842	0.304563	0.271449	0.251599	0.270884	0.278833	0.282549	0.30301	0.305174	0.308325	0.281232	0.291957	0.246331	0.306397	0.257902	0.269849	0.27921	0	0.280056	0.304516	0.280339	0.280103	0.265804	0.253104	0.251364	0.300517	0.301364	0.29953	0.291392	0.25889	0.267686	0.304468	0.300611	0.296707	0.221543	0.198589	0.297413	0.29953	0.314111	0.26731	0.28777	0.318344	0.251035	0.273612
SY012	Cluster1	0.299765	0.303575	0.28556	0.29826	0.307008	0.286783	0.301599	0.251129	0.290122	0.287488	0.293274	0.157056	0.269755	0.275776	0.285136	0.302587	0.300329	0.146284	0.280056	0	0.286171	0.272531	0.264205	0.246519	0.287535	0.142709	0.286689	0.266463	0.265005	0.267592	0.265569	0.257714	0.286595	0.267215	0.285513	0.237159	0.277422	0.304657	0.266228	0.290687	0.19412	0.267733	0.287112	0.305221	0.265522
SY028	Cluster1	0.272295	0.288523	0.297037	0.288758	0.219426	0.258278	0.299812	0.244826	0.299906	0.299624	0.303528	0.282173	0.243697	0.279257	0.299153	0.269191	0.281232	0.281562	0.280339	0.272531	0.299059	0	0.255362	0.287629	0.283584	0.237159	0.296284	0.273706	0.273001	0.268815	0.272437	0.275118	0.298542	0.272672	0.292568	0.232361	0.289464	0.286312	0.272625	0.298683	0.254233	0.118909	0.3127	0.218674	0.223942
SY044	Cluster1	0.291816	0.287535	0.313452	0.294638	0.291816	0.290969	0.299577	0.278833	0.295532	0.315663	0.297178	0.267451	0.285701	0.277799	0.313594	0.294167	0.295014	0.275024	0.265804	0.246519	0.314158	0.287629	0.285042	0	0.299436	0.251976	0.303763	0.293227	0.291675	0.288899	0.266651	0.247319	0.31477	0.29238	0.295249	0.243885	0.284901	0.300847	0.292615	0.296096	0.262183	0.294214	0.272201	0.288711	0.287112
SY013	Cluster1	0.296943	0.294167	0.30936	0.303716	0.289605	0.27032	0.30555	0.213688	0.307432	0.311383	0.310771	0.165146	0.23937	0.252258	0.309407	0.298448	0.29572	0.167262	0.251364	0.142709	0.309784	0.237159	0.235419	0.251976	0.276999	0	0.305221	0.23984	0.238476	0.247836	0.231326	0.223942	0.310865	0.240593	0.296613	0.181468	0.28269	0.297789	0.238946	0.309501	0.127705	0.261994	0.31778	0.289793	0.226294
SY007	Cluster1	0.281232	0.286642	0.307667	0.273424	0.28904	0.274083	0.282973	0.205597	0.307808	0.309125	0.311242	0.248119	0.213876	0.240216	0.307902	0.280668	0.275682	0.250611	0.221543	0.237159	0.30809	0.232361	0.234948	0.243885	0.272672	0.181468	0.310771	0.252916	0.252117	0.248024	0.216463	0.199859	0.307103	0.25301	0.308184	0	0.277611	0.312277	0.25174	0.321167	0.208796	0.261712	0.335183	0.289605	0.26825
SY023	Cluster1	0.295296	0.278975	0.29539	0.294544	0.247131	0.282596	0.303904	0.295579	0.289793	0.296096	0.294262	0.286171	0.275917	0.299624	0.296002	0.29539	0.295579	0.290357	0.297413	0.304657	0.296378	0.286312	0.301129	0.300847	0.280527	0.297789	0.270743	0.31016	0.310019	0.302164	0.310301	0.311101	0.296802	0.310724	0.283772	0.312277	0.291675	0	0.310019	0.294497	0.288147	0.283866	0.30174	0.247037	0.273377
SY032	Cluster1	0.271496	0.274929	0.283913	0.273471	0.0250235	0.254468	0.278692	0.293791	0.285089	0.285748	0.288241	0.292756	0.308749	0.24826	0.286406	0.265851	0.263782	0.295155	0.251035	0.305221	0.285466	0.218674	0.281091	0.288711	0.223989	0.289793	0.287488	0.302352	0.300988	0.290405	0.279163	0.29285	0.284384	0.301317	0.285372	0.289605	0.274647	0.247037	0.301364	0.288664	0.291816	0.245484	0.314628	0	0.226246
SY040	Cluster1	0.265945	0.257244	0.2873	0.278928	0.222672	0.174036	0.293086	0.234243	0.291675	0.291392	0.29699	0.266604	0.262088	0.260113	0.291016	0.2635	0.26905	0.266933	0.273612	0.265522	0.29111	0.223942	0.256632	0.287112	0.266604	0.226294	0.299059	0.269144	0.269191	0.257103	0.250659	0.240452	0.291345	0.27206	0.288006	0.26825	0.284149	0.273377	0.270978	0.291769	0.224835	0.249436	0.315381	0.226246	0
SY025	Cluster2	0.160207	0.18095	0.309125	0	0.272907	0.188053	0.191863	0.234995	0.303998	0.311806	0.306773	0.308937	0.304139	0.253904	0.3119	0.166228	0.114864	0.31096	0.271449	0.29826	0.311054	0.288758	0.209219	0.294638	0.237817	0.303716	0.31063	0.200188	0.199765	0.187488	0.247742	0.261242	0.309784	0.20207	0.305503	0.273424	0.284619	0.294544	0.202963	0.309643	0.250047	0.287723	0.317357	0.273471	0.278928
SY035	Cluster2	0.161148	0.156115	0.311195	0.114864	0.263594	0.143932	0.189605	0.236595	0.302117	0.313688	0.305927	0.303104	0.30461	0.242145	0.313782	0.167827	0	0.307291	0.269849	0.300329	0.313782	0.281232	0.215616	0.295014	0.225024	0.29572	0.308937	0.200376	0.199106	0.183819	0.247554	0.261336	0.310536	0.202164	0.300517	0.275682	0.276811	0.295579	0.202775	0.304939	0.245626	0.27841	0.320743	0.263782	0.26905
SY029	Cluster2	0.233678	0.244167	0.331326	0.200188	0.301599	0.241486	0.246519	0.193415	0.321966	0.332879	0.324083	0.267733	0.264346	0.262747	0.33222	0.237912	0.200376	0.272295	0.301364	0.266463	0.332502	0.273706	0.206115	0.293227	0.255597	0.23984	0.319567	0	0.0119003	0.0977422	0.237112	0.223706	0.330668	0.0156162	0.319426	0.252916	0.315945	0.31016	0.0150988	0.323189	0.211665	0.293368	0.318015	0.302352	0.269144
SY037	Cluster2	0.23269	0.243086	0.330433	0.199765	0.300517	0.240687	0.245061	0.192897	0.321261	0.332173	0.324036	0.266463	0.263735	0.262888	0.331609	0.236453	0.199106	0.271966	0.29953	0.265005	0.331797	0.273001	0.204845	0.291675	0.25508	0.238476	0.318391	0.0119003	0	0.0960019	0.236406	0.222813	0.329962	0.0137817	0.317968	0.252117	0.314864	0.310019	0.0129821	0.322107	0.210865	0.29238	0.315804	0.300988	0.269191
SY045	Cluster2	0.212794	0.23984	0.326435	0.187488	0.288899	0.204233	0.228363	0.1508	0.309172	0.329962	0.311383	0.270931	0.254657	0.215146	0.328175	0.222578	0.183819	0.275682	0.291392	0.267592	0.32921	0.268815	0.143086	0.288899	0.203669	0.247836	0.312606	0.0977422	0.0960019	0	0.197413	0.214581	0.326905	0.0975541	0.309266	0.248024	0.288946	0.302164	0.0976952	0.311712	0.190969	0.266181	0.312747	0.290405	0.257103
SY030	Cluster2	0.234901	0.245673	0.332738	0.20207	0.300847	0.243838	0.245767	0.196237	0.320461	0.334666	0.323424	0.267921	0.264064	0.263876	0.333537	0.238288	0.202164	0.273612	0.300611	0.267215	0.334478	0.272672	0.207056	0.29238	0.25588	0.240593	0.318438	0.0156162	0.0137817	0.0975541	0.2373	0.223801	0.330856	0	0.318109	0.25301	0.315005	0.310724	0.0113358	0.32206	0.212324	0.292239	0.31698	0.301317	0.27206
SY031	Cluster2	0.234572	0.246754	0.33269	0.202963	0.300988	0.243979	0.247413	0.194497	0.320884	0.334713	0.323471	0.266839	0.263641	0.263358	0.33396	0.237676	0.202775	0.272248	0.29953	0.266228	0.334243	0.272625	0.205974	0.292615	0.25508	0.238946	0.318674	0.0150988	0.0129821	0.0976952	0.236218	0.224694	0.330715	0.0113358	0.317968	0.25174	0.314675	0.310019	0	0.322578	0.212747	0.293039	0.316463	0.301364	0.270978
SY017	Cluster3	0.300376	0.304657	0	0.309125	0.284102	0.30301	0.309737	0.314487	0.205597	0.0184854	0.210348	0.286642	0.313358	0.306585	0.020555	0.29445	0.311195	0.283302	0.304563	0.28556	0.0184854	0.297037	0.313452	0.313452	0.304045	0.30936	0.205456	0.331326	0.330433	0.326435	0.310019	0.323236	0.0318909	0.332738	0.243227	0.307667	0.265804	0.29539	0.33269	0.240216	0.316463	0.266745	0.291016	0.283913	0.2873
SY018	Cluster3	0.294779	0.290216	0.205597	0.303998	0.284055	0.300423	0.296425	0.297319	0	0.204045	0.0245061	0.297695	0.298166	0.304939	0.20555	0.28904	0.302117	0.297648	0.30301	0.290122	0.204233	0.299906	0.302775	0.295532	0.295908	0.307432	0.244262	0.321966	0.321261	0.309172	0.306585	0.310207	0.205033	0.320461	0.214393	0.307808	0.244591	0.289793	0.320884	0.195014	0.30428	0.241204	0.277422	0.285089	0.291675
SY026	Cluster3	0.30334	0.30715	0.0184854	0.311806	0.28556	0.307949	0.310254	0.31651	0.204045	0	0.209266	0.287535	0.314817	0.30936	0.0158043	0.297695	0.313688	0.284102	0.305174	0.287488	0.014111	0.299624	0.316792	0.315663	0.305597	0.311383	0.200706	0.332879	0.332173	0.329962	0.311947	0.325917	0.0261054	0.334666	0.24158	0.309125	0.266134	0.296096	0.334713	0.239135	0.318956	0.269802	0.292192	0.285748	0.291392
SY034	Cluster3	0.297648	0.295343	0.210348	0.306773	0.287488	0.303763	0.3008	0.301693	0.0245061	0.209266	0	0.300282	0.299436	0.307432	0.210019	0.292568	0.305927	0.300706	0.308325	0.293274	0.209454	0.303528	0.306209	0.297178	0.298307	0.310771	0.247601	0.324083	0.324036	0.311383	0.308325	0.313358	0.209784	0.323424	0.213876	0.311242	0.24746	0.294262	0.323471	0.196002	0.30715	0.245202	0.277469	0.288241	0.29699
SY019	Cluster3	0.303246	0.306679	0.020555	0.3119	0.28603	0.306632	0.310348	0.314534	0.20555	0.0158043	0.210019	0.286783	0.314158	0.308608	0	0.29826	0.313782	0.283255	0.306397	0.285136	0.0169332	0.299153	0.314911	0.313594	0.304751	0.309407	0.204186	0.33222	0.331609	0.328175	0.310818	0.324788	0.028175	0.333537	0.242615	0.307902	0.267168	0.296002	0.33396	0.241675	0.316604	0.269426	0.29031	0.286406	0.291016
SY020	Cluster3	0.301834	0.306397	0.0184854	0.311054	0.285936	0.307197	0.30969	0.315381	0.204233	0.014111	0.209454	0.286877	0.314064	0.30842	0.0169332	0.296566	0.313782	0.283631	0.304516	0.286171	0	0.299059	0.316228	0.314158	0.305315	0.309784	0.203434	0.332502	0.331797	0.32921	0.310913	0.324036	0.0270461	0.334478	0.242615	0.30809	0.267262	0.296378	0.334243	0.240263	0.317262	0.269144	0.290969	0.285466	0.29111
SY022	Cluster3	0.299906	0.303904	0.0318909	0.309784	0.28429	0.306209	0.308984	0.316087	0.205033	0.0261054	0.209784	0.286171	0.312512	0.311007	0.028175	0.293791	0.310536	0.283114	0.304468	0.286595	0.0270461	0.298542	0.316275	0.31477	0.305456	0.310865	0.19699	0.330668	0.329962	0.326905	0.312465	0.324929	0	0.330856	0.239464	0.307103	0.264581	0.296802	0.330715	0.235889	0.318532	0.268344	0.289511	0.284384	0.291345
