# Supplementary material for: Genetic diversity and population structure analysis of soybean [Glycine max (L.) Merrill] genotypes based on agro-morphological traits and SNP markers
Source: PLoS One. 2025 Oct 10;20(10):e0332895. doi: 10.1371/journal.pone.0332895 (PMC12513657; doi:10.1371/journal.pone.0332895)
Supplement: S5 Table — (XLSX) [file pone.0332895.s005.xlsx]

## Sheet: IITA_Ibadan
Location	Geno	D50F	D95M	GY	HSW	Lodg	PH	RtNd	SHS
IITA_Ibadan	G01	51.6	114	3790	72.8	2.26	78.6	3.16	0.996
IITA_Ibadan	G02	49	114	3750	15	1.96	63.1	2.67	1.01
IITA_Ibadan	G03	48.7	114	2710	14.2	1.66	65.7	2.82	0.996
IITA_Ibadan	G04	50	114	2780	12.8	1.92	84.2	2.83	1
IITA_Ibadan	G05	53.9	112	2450	17.1	1.92	75.4	3.17	1.01
IITA_Ibadan	G06	54	112	3080	15.6	2.37	79.8	2.66	1
IITA_Ibadan	G07	51.6	112	2440	13.6	1.23	60.5	2.83	0.996
IITA_Ibadan	G08	51.3	114	3090	13.4	2.15	66.7	2.33	1
IITA_Ibadan	G09	50.2	115	2810	14	2.24	75.3	3	1.01
IITA_Ibadan	G10	47	113	3750	13	2.17	69.8	2.66	1
IITA_Ibadan	G11	48.6	109	3360	13.6	2.11	94.7	2.83	1
IITA_Ibadan	G12	50.6	115	2210	15	1.92	71.4	2.83	1.01
IITA_Ibadan	G13	54.4	109	2360	9.9	2.49	71.8	2.66	0.992
IITA_Ibadan	G14	51	111	2400	15.9	2.11	78.7	2.67	1.5
IITA_Ibadan	G15	49.7	115	1630	12.7	1.46	86.7	2.17	0.996
IITA_Ibadan	G16	51.7	115	2120	12.9	1.27	86.2	3.5	1
IITA_Ibadan	G17	49.7	114	2850	14.9	0.886	95.5	2	1
IITA_Ibadan	G18	50	114	2460	16.1	0.953	71.7	2.32	1
IITA_Ibadan	G19	50.7	114	2140	14.2	1.7	80.8	3	0.996
IITA_Ibadan	G20	50.8	114	2980	16.2	0.964	93.7	2	1.01
IITA_Ibadan	G21	49.7	115	2380	13.4	2.27	69.7	2.17	1
IITA_Ibadan	G22	54.7	115	2120	13	1.03	75.2	2.34	1
IITA_Ibadan	G23	49.7	114	1490	15.6	2.6	78.5	1.83	1
IITA_Ibadan	G24	49.2	114	3910	16.8	1.08	89.9	3	1
IITA_Ibadan	G25	53.4	115	2560	17.4	1.1	89.5	1.67	1
IITA_Ibadan	G26	49.4	113	2630	12.3	1.17	81.6	2.83	0.992
IITA_Ibadan	G27	50.9	114	2660	13.7	1.74	88.7	3	0.996
IITA_Ibadan	G28	51.6	115	1490	12.6	1.6	74.3	3	1
IITA_Ibadan	G29	47.3	111	2540	19.2	2.31	67.9	2	1
IITA_Ibadan	G30	50.4	109	2470	18	2.29	81.8	2.83	0.992
IITA_Ibadan	G31	51	109	2660	15.6	1.72	63.7	2.51	1
IITA_Ibadan	G32	50.4	111	2380	13.7	2.05	67	1.84	1
IITA_Ibadan	G33	47.4	111	2990	16.3	2.31	63.9	2.51	0.996
IITA_Ibadan	G34	48	114	2840	16.1	1.1	72.7	3.5	1
IITA_Ibadan	G35	50.4	115	1920	13.6	2.31	60.9	3	1
IITA_Ibadan	G36	49.6	114	2620	17.6	1.63	65.1	2.33	1
IITA_Ibadan	G37	51.7	109	2600	15.6	2.38	75.4	2.16	1
IITA_Ibadan	G38	51	113	2390	16.3	1.44	84.4	2.5	1
IITA_Ibadan	G39	47.1	115	2290	13.2	1.15	81.3	3	0.996
IITA_Ibadan	G40	50.9	113	2520	16.4	1.32	70.7	2.83	1
IITA_Ibadan	G41	51.6	113	2450	13.7	1.41	65.8	2.5	2
IITA_Ibadan	G42	53.1	112	2500	17.6	2.52	73.7	3.34	1
IITA_Ibadan	G43	49.7	113	1860	16.4	2.16	80.4	3.01	1
IITA_Ibadan	G44	48.6	111	2010	18.2	2.74	72.4	2.66	1.5
IITA_Ibadan	G45	51.1	114	2980	19.3	2.31	73.1	2.67	1
IITA_Ibadan	Mean	50.5	113	2590	16.3	1.81	75.9	2.65	1.04
IITA_Ibadan	SE	0.0412	0.0412	12.3	0.197	0.0118	0.207	0.00972	0.00398
IITA_Ibadan	LSD	3.84	2.76	1120	24.4	1.08	19.5	1.04	0.533

## Sheet: IITA_Ikenne
Location	Geno	D50F	D95M	GY	HSW	Lodg	PH	RtNd	SHS
IITA_Ikenne	G01	53.1572	125	3110	13.7	1.78	74.1	2.67	0.97
IITA_Ikenne	G02	49	125	3610	13.1	1.56	58.6	1.5	1.02
IITA_Ikenne	G03	49.6183	124	2790	15	2.06	65.7	2	1.01
IITA_Ikenne	G04	55.2972	124	1920	12	1.65	76.8	2.67	1.67
IITA_Ikenne	G05	54.6618	124	3130	16.7	2.09	90.2	3	0.978
IITA_Ikenne	G06	55.2192	125	3120	14.7	1.87	90.6	2.67	1.01
IITA_Ikenne	G07	55.6036	125	2980	14.8	1.6	75.3	3.33	0.986
IITA_Ikenne	G08	50.5548	125	3240	13.4	2.52	76.9	3	0.984
IITA_Ikenne	G09	53.3754	124	3380	14	1.58	72.4	2.67	0.971
IITA_Ikenne	G10	51.4675	125	3320	13.1	2.04	78.4	2.33	1.66
IITA_Ikenne	G11	54.975	124	3450	15.3	1.98	91.8	3	0.999
IITA_Ikenne	G12	54.1372	125	3160	13.2	1.1	59.9	2.67	0.947
IITA_Ikenne	G13	51	125	2650	11	1.68	72.1	1.67	1.02
IITA_Ikenne	G14	55.2496	125	3760	17.4	1.13	78.3	2.33	1.71
IITA_Ikenne	G15	61.5317	124	3050	15.7	1.31	107	3.33	1.01
IITA_Ikenne	G16	61.8939	124	3480	15.3	0.909	109	2.67	1.11
IITA_Ikenne	G17	60.2282	125	2860	13.5	1.31	109	2.33	1.17
IITA_Ikenne	G18	60	124	2910	12.9	1.1	94	3	1.03
IITA_Ikenne	G19	57.1977	125	3330	14.4	1.45	98.7	2.17	1.01
IITA_Ikenne	G20	58.8509	124	2830	15.8	1.15	103	1.67	1
IITA_Ikenne	G21	52.6161	124	2700	13.3	1.49	75.7	1.33	0.995
IITA_Ikenne	G22	58.3987	124	2960	13.2	1.1	100	1.67	1.03
IITA_Ikenne	G23	50.1891	125	3400	15.6	2.02	80.7	1.33	0.99
IITA_Ikenne	G24	57.1274	124	2870	16.5	1.31	85.4	2.67	1.56
IITA_Ikenne	G25	59.0814	124	2650	15.8	1.15	82.4	3.33	1.02
IITA_Ikenne	G26	59.3211	124	2770	13.1	1.12	101	2	0.996
IITA_Ikenne	G27	56.7703	124	2930	12.9	1.39	93.8	2	0.98
IITA_Ikenne	G28	57.2633	125	2870	13.3	1.01	72	3	1.3
IITA_Ikenne	G29	54.9664	124	2750	16.3	1.46	69.6	3	1.03
IITA_Ikenne	G30	55.0417	124	3020	17.2	1.08	64.5	2.67	1.03
IITA_Ikenne	G31	53.1667	125	2480	16.9	1.61	67.4	2.33	1.01
IITA_Ikenne	G32	47.1749	125	3190	13.4	2.85	76.8	2	1.01
IITA_Ikenne	G33	50.8225	124	3280	12.8	2.06	74	2.33	0.988
IITA_Ikenne	G34	59.1707	125	2560	13.5	1.37	101	2.33	1
IITA_Ikenne	G35	55.1049	125	1510	14.2	1.39	69.9	2	1.04
IITA_Ikenne	G36	52.9266	124	3850	14.8	1.63	72	3	1.65
IITA_Ikenne	G37	54.67	124	2700	16.9	1.31	79.2	1.67	1.13
IITA_Ikenne	G38	54.906	125	3850	15.4	1.93	92.3	3	1.02
IITA_Ikenne	G39	60.736	125	2120	13.3	1.42	101	3	1.02
IITA_Ikenne	G40	52.8165	125	3150	13.6	1.84	74.1	2.67	0.993
IITA_Ikenne	G41	52.5946	125	2880	13.2	1.56	66	2.33	1.02
IITA_Ikenne	G42	56.2818	125	3090	16.1	1.54	91	2.33	0.935
IITA_Ikenne	G43	55.3316	124	3580	16.3	1.27	77.1	2.67	0.994
IITA_Ikenne	G44	56.497	124	3130	16.9	1.95	89.7	3.67	0.998
IITA_Ikenne	G45	54.9914	125	3600	16	1.45	70.6	3.67	2.66
IITA_Ikenne	Mean	55.133	124	3020	14.6	1.56	82.4	2.5	1.13
IITA_Ikenne	SE	0.51	0.00349	10.4	0.0351	0.00907	0.305	0.0132	0.00698
IITA_Ikenne	LSD	4.63	0.389	1110	1.67	0.838	16.3	1.46	0.687

## Sheet: IITA_Zaria
Location	Geno	D50F	D95M	GY	HSW	Lodg	PH	RtNd	SHS
IITA_Zaria	G01	51.8	119	2190	15.5	3.14	95.4	4.67	1.34
IITA_Zaria	G02	47.2	113	2630	14.8	2.54	69.9	3.33	2.67
IITA_Zaria	G03	55.4	116	2290	14.6	1.65	63.3	4.67	1.02
IITA_Zaria	G04	60	116	1690	12.3	2.01	84.2	4	1
IITA_Zaria	G05	56.4	106	3070	15.6	1.85	81	4.67	2.67
IITA_Zaria	G06	54.6	109	1580	15.7	2.1	87.6	3.33	1
IITA_Zaria	G07	51.8	105	1740	15.7	2.12	75.3	4.33	0.965
IITA_Zaria	G08	59.3	116	1900	13.9	2.23	73.2	4.33	1.29
IITA_Zaria	G09	50	117	2190	14.3	2.86	79.2	4.33	1.38
IITA_Zaria	G10	58.3	117	2470	12.4	1.31	82.2	4	1.34
IITA_Zaria	G11	56	116	2340	14.7	2.12	88.7	4.33	1
IITA_Zaria	G12	56.6	117	1840	13.7	2.08	73.9	4.67	1.34
IITA_Zaria	G13	55.2	105	1730	11.6	2.31	70.6	3.67	2.01
IITA_Zaria	G14	45.9	107	2360	15.5	1.42	68.4	4.67	2
IITA_Zaria	G15	47.1	119	1530	12.2	1.38	78.1	5	1.03
IITA_Zaria	G16	46.4	118	1720	13.2	1.73	93.3	4.67	1.35
IITA_Zaria	G17	46	114	1750	12.2	1.03	102	4.67	1.34
IITA_Zaria	G18	49.7	122	810	16.1	1.58	83.7	4.33	1.03
IITA_Zaria	G19	45.9	116	1720	15.1	1.13	105	4.67	1.31
IITA_Zaria	G20	46.5	117	2100	14	0.957	99.5	5	1.31
IITA_Zaria	G21	50.8	119	1600	13.8	2.24	70.4	3.33	1.66
IITA_Zaria	G22	45.7	119	1970	13.7	0.864	95.7	4.67	1.31
IITA_Zaria	G23	37.9	103	2150	15.3	1.36	74.7	3.33	1.33
IITA_Zaria	G24	41.5	111	2100	18.2	0.959	82.6	5	2.01
IITA_Zaria	G25	47.6	122	1540	11	2.28	86	4.33	1
IITA_Zaria	G26	45.9	115	2300	14.3	1.04	101	5	1
IITA_Zaria	G27	55.2	116	1970	11.9	2.16	84.4	5	0.962
IITA_Zaria	G28	53.2	121	1960	13.1	1.24	70.1	3.33	1.01
IITA_Zaria	G29	45.9	109	2350	16.6	1.53	75.7	3.33	0.986
IITA_Zaria	G30	46.1	109	1980	16.7	2.1	67.2	4	1.04
IITA_Zaria	G31	46.9	108	2590	13.8	1.38	71.6	4.33	1.01
IITA_Zaria	G32	42.9	102	2470	14.5	1.06	64.8	3.33	1.66
IITA_Zaria	G33	43.2	102	2680	13.8	1.77	75.3	3	1.31
IITA_Zaria	G34	48.4	119	1720	14.4	1.22	88.5	4	1.65
IITA_Zaria	G35	49.9	119	1780	11.1	2.17	75.7	4.67	0.988
IITA_Zaria	G36	49	113	1460	15.4	1.44	80.5	3.67	3
IITA_Zaria	G37	45.5	110	2320	17.3	1.96	69.8	4.33	1.36
IITA_Zaria	G38	49.8	107	1520	14.7	1.66	82.2	4.33	1.37
IITA_Zaria	G39	44.8	111	2280	15.2	1.24	86.3	4.67	1.99
IITA_Zaria	G40	54	113	2430	13.6	1.32	76.5	4.33	0.957
IITA_Zaria	G41	56.5	120	1970	12.7	1.9	77.4	4	1.32
IITA_Zaria	G42	50.9	110	1700	16	2.63	76.8	4.67	2.04
IITA_Zaria	G43	50.7	108	2160	14.9	1.75	82.9	4.33	0.951
IITA_Zaria	G44	47	111	1500	18.1	2.59	111	4	2
IITA_Zaria	G45	47	113	1820	15.8	1.56	76	4.33	4.33
IITA_Zaria	Mean	49.7	113	2000	14.4	1.76	81.3	4.24	1.48
IITA_Zaria	SE	0.112	0.123	9.2	0.038	0.0122	0.246	0.0123	0.0147
IITA_Zaria	LSD	2.46	5.56	575	2.3	0.888	13.5	1.16	1.16
